# Supplementary material for: Principal Component Analysis to Assess the Changes of Yield and Quality in Pinellia ternata at Different Stages after Brassinolide Treatments
Source: Int J Mol Sci. 2022 Dec 6;23(23):15375. doi: 10.3390/ijms232315375 (PMC9740233; doi:10.3390/ijms232315375)
Supplement: Supplementary file 1 [file ijms-23-15375-s001.zip]

Archive with 1 entries (1 files):
- ijms-2049279-supplementary.pdf
